# Supplementary material for: Four propositions on integrated sustainability: toward a theoretical framework to understand the environment, peace, and sustainability nexus
Source: Sustain Sci. 2021 Mar 10;16(4):1125–45. doi: 10.1007/s11625-021-00925-y (PMC7943412; doi:10.1007/s11625-021-00925-y)
Supplement: Supplementary file 2 — Supplementary file2 (XLSX 10 KB) [file 11625_2021_925_MOESM2_ESM.xlsx]

## Sheet: Sheet 1
Supplemental Material 2:	Correlation Matrix
	HDI	Life Index	EPI	Polity	logGDP	Equal Protection	Government Effectiveness	Control of Corruption	Regulatory Quality	Rule of Law	Political Competition	Equal Distribution	Voice and Accountability	Freedom of Expression	Integrated Index	Factor1
HDI
Life Index	0.77****
EPI	0.88****	0.72****
Polity	0.31****	0.30***	0.33****
logGDP	0.94****	0.76****	0.83****	0.16*
Equal Protection	0.46****	0.33****	0.52****	0.57****	0.35****
Government Effectiveness	0.86****	0.70****	0.86****	0.40****	0.80****	0.60****
Control of Corruption	0.72****	0.65****	0.76****	0.41****	0.68****	0.63****	0.92****
Regulatory Quality	0.76****	0.63****	0.77****	0.51****	0.70****	0.58****	0.92****	0.87****
Rule of Law	0.77****	0.64****	0.80****	0.46****	0.72****	0.63****	0.96****	0.96****	0.94****
Political Competition	0.28***	0.24**	0.32****	0.94****	0.12	0.58****	0.39****	0.40****	0.50****	0.46****
Equal Distribution	0.78****	0.52****	0.74****	0.29***	0.72****	0.67****	0.80****	0.76****	0.69****	0.77****	0.29***
Voice and Accountability	0.60****	0.54****	0.63****	0.84****	0.48****	0.73****	0.75****	0.76****	0.79****	0.81****	0.83****	0.59****
Freedom of Expression	0.25***	0.23**	0.28***	0.87****	0.11	0.59****	0.38****	0.43****	0.49****	0.48****	0.87****	0.28***	0.84****
Integrated Index	0.96****	0.87****	0.96****	0.35****	0.92****	0.51****	0.88****	0.79****	0.80****	0.81****	0.30***	0.76****	0.65****	0.26**
Factor1	0.79****	0.63****	0.81****	0.55****	0.71****	0.78****	0.95****	0.94****	0.92****	0.96****	0.56****	0.85****	0.87****	0.56****	0.82****
Factor2	0.27***	0.24**	0.32****	0.94****	0.11	0.61****	0.40****	0.42****	0.52****	0.48****	0.97****	0.28***	0.87****	0.96****	0.29***	0.58****
*** p < .001; ** p < .01; * p < .05; . p < .1
